# Supplementary material for: Polyamine Metabolism in Scots Pine Embryogenic Cells under Potassium Deficiency
Source: Cells. 2021 May 18;10(5):1244. doi: 10.3390/cells10051244 (PMC8158353; doi:10.3390/cells10051244)
Supplement: Supplementary file 1 [file cells-10-01244-s001.zip]

Archive with 1 entries (1 files):
- cells-1186457-supplementary.pdf
